# Supplementary material for: Single-cell sequencing analysis characterizes common and cell-lineage-specific mutations in a muscle-invasive bladder cancer
Source: Gigascience. 2012 Aug 14;1:12. doi: 10.1186/2047-217X-1-12 (PMC3626503; doi:10.1186/2047-217X-1-12)
Supplement: Additional file 2 — Table S1. Sequencing data summary and allele dropout estimation in single-cell sequencing of TCC. (A). Qualified samples. Cell IDs with “BC” (Bladder Cancer) as prefix were cells from tumor tissue, and those with “BN” (Bladder Normal) from tumor-adjacent normal tissue. The “SC Mean” row was summary of all single cells while values were indicated with 95% confidence interval by “Mean ± SEM”. The last two rows were summary of data production from sequencing tumor tissue DNA (“BC-Tissue”) and tumor-adjacent tissue DNA (“BN-Tissue”). Mean depth was calculated by total aligned data mapped to exome capture target regions divided by the length of target regions. Coverage was calculated by length of target regions covered by at least one uniquely mapped read divided by the total length of target regions. (B). Filtered samples. The four cells covering >70% were filtered for significant high false SCS error, which was indicated as high false heterozygous rate across X Chromosome in the male patient. The rest of cells were filtered for low exome coverage (<70%). (C). Allele dropout (ADO) estimated by single normal cells. The mean was indicated by with 95% confidence interval by “Mean ± SEM”. [file 2047-217X-1-12-S2.xls]

## Sheet: Table S1A
Table S1 Sequencing data summary and allele dropout estimation in single-cell sequencing of TCC.
(A). Qualified samples. Cell IDs with “BC” (Bladder Cancer) as prefix were cells from tumor tissue, and those with “BN” (Bladder Normal) from tumor-adjacent normal tissue. The “SC Mean” row was summary of all single cells while values were indicated with 95% confidence interval by “Mean ± SEM”. The last two rows were summary of data production from sequencing tumor tissue DNA (“BC-Tissue”) and tu…
Samples	Mean depth	Coverage
BC-6	42.45	0.8307
BC-7	47.81	0.8864
BC-8	18.53	0.862
BC-9	30.24	0.885
BC-11	33.07	0.819
BC-13	48.62	0.9345
BC-14	39.19	0.8401
BC-15	48.38	0.9288
BC-16	45.86	0.8233
BC-18	36.36	0.9104
BC-21	44.29	0.9438
BC-22	38.67	0.912
BC-23	35.25	0.8097
BC-24	38.69	0.8777
BC-25	34.27	0.8983
BC-28	50.7	0.7824
BC-29	55.01	0.7768
BC-31	45.79	0.8243
BC-32	39.51	0.9104
BC-33	53.9	0.893
BC-34	40.6	0.8793
BC-35	39.82	0.9452
BC-36	59.02	0.945
BC-37	29.9	0.8509
BC-38	64.97	0.9069
BC-39	55.81	0.9437
BC-41	69.29	0.8762
BC-42	41.52	0.9153
BC-43	54.31	0.8943
BC-44	62.44	0.9219
BC-45	48.7	0.9395
BC-46	42.52	0.9268
BC-47	53.69	0.7884
BC-48	57.63	0.9499
BC-49	58.09	0.9293
BC-50	48.37	0.9037
BC-51	52.58	0.9146
BC-52	49.84	0.943
BC-53	44.25	0.9188
BC-54	35.18	0.8952
BC-55	58.07	0.9428
BC-56	50.47	0.94
BC-58	41.93	0.8808
BC-59	46	0.8372
BN-2	44.61	0.926
BN-3	41.13	0.9371
BN-5	35.39	0.8602
BN-6	49.53	0.9559
BN-7	45.28	0.9382
BN-9	36.13	0.8252
BN-12	32.13	0.9026
BN-13	53.96	0.7831
BN-14	37.39	0.853
BN-15	70.26	0.863
BN-16	50.05	0.749
SC Mean	45.95±2.71	88.60%±1.40%
BC-Tissue	137	0.79
BN-Tissue	28	0.9533

## Sheet: Table S1B
Table S1 Sequencing data summary and allele dropout estimation in single-cell sequencing of TCC.
(B). Filtered samples. The four cells covering >70% were filtered for significant high false SCS error, which was indicated as high false heterozygous rate across X Chromosome in the male patient. The rest of cells were filtered for low exome coverage (<70%).
Samples	Mean depth	Coverage
BC-1	27.96	0.91
BC-2	20.1	0.86
BC-3	33.38	0.85
BC-4	29.65	0.79
BC-5	15.08	0.45
BC-19	33.35	0.6909
BC-26	34.84	0.706
BC-27	13.67	0.6476
BC-30	43.9	0.7067
BC-40	71.21	0.7319
BC-57	24.81	0.454

## Sheet: Table S1C
Table S1 Sequencing data summary and allele dropout estimation in single-cell sequencing of TCC.
(C). Allele dropout (ADO) estimated by single normal cells. The mean was indicated by with 95% confidence interval by “Mean ± SEM”.
Sample	ADO
BN-2	0.3501
BN-3	0.2845
BN-5	0.4345
BN-6	0.2795
BN-7	0.3009
BN-9	0.4978
BN-12	0.3962
BN-13	0.4972
BN-14	0.4022
BN-15	0.5099
BN-16	0.562
Mean	41.04%±5.56%
