# Supplementary material for: Single-cell sequencing analysis characterizes common and cell-lineage-specific mutations in a muscle-invasive bladder cancer
Source: Gigascience. 2012 Aug 14;1:12. doi: 10.1186/2047-217X-1-12 (PMC3626503; doi:10.1186/2047-217X-1-12)
Supplement: Additional file 9 — Table S3. A list of somatic mutations identified in the cohort of 99 TCC patients. [file 2047-217X-1-12-S9.xls]

## Sheet: Table S3
Table S3 A list of somatic mutations identified in the cohort of 99 TCC patients.
No. of samples with nonsynonymous mutations	Gene Name	EntrezGene	Gene Description
23	PIK3CA	5290	Phosphoinositide-3-kinase, catalytic, alpha polypeptide
17	TP53	7157	Tumor protein p53 (Li-Fraumeni syndrome)
17	UTX	7403	Ubiquitously transcribed tetratricopeptide repeat, X chromosome
13	HRAS	3265	V-Ha-ras Harvey rat sarcoma viral oncogene homolog
12	ARID1A	8289	AT rich interactive domain 1A (SWI-like)
11	CREBBP	1387	CREB binding protein (Rubinstein-Taybi syndrome)
10	SYNE2	23224	Spectrin repeat containing, nuclear envelope 2
10	TTN	7273	Titin
10	XIRP2	129446	Xin actin-binding repeat containing 2
9	DYNC1H1	1778	Dynein, cytoplasmic 1, heavy chain 1
9	ERBB2	2064	V-erb-b2 erythroblastic leukemia viral oncogene homolog 2, neuro/glioblastoma derived oncogene homolog (avian)
8	GOLGB1	2804	Golgin B1, golgi integral membrane protein
8	SYNE1	23345	Spectrin repeat containing, nuclear envelope 1
8	TRRAP	8295	Transformation/transcription domain-associated protein
7	CSMD3	114788	CUB and Sushi multiple domains 3
7	CFTR	1080	Cystic fibrosis transmembrane conductance regulator (ATP-binding cassette sub-family C, member 7)
7	DNAH8	1769	Dynein, axonemal, heavy chain 8
7	EP300	2033	E1A binding protein p300
7	FAT4	79633	FAT tumor suppressor homolog 4 (Drosophila)
7	LRP2	4036	Low density lipoprotein-related protein 2
7	MACF1	23499	Microtubule-actin crosslinking factor 1
7	MLL	4297	Myeloid/lymphoid or mixed-lineage leukemia (trithorax homolog, Drosophila)
7	NCOR1	9611	Nuclear receptor co-repressor 1
6	ACTB	60	Actin, beta
6	AHNAK	79026	AHNAK nucleoprotein
6	ALMS1	7840	Alstrom syndrome 1
6	CLSPN	63967	Claspin homolog (Xenopus laevis)
6	DCHS2	54798	Dachsous 2 (Drosophila)
6	DOCK8	81704	Dedicator of cytokinesis 8
6	ERCC2	2068	Excision repair cross-complementing rodent repair deficiency, complementation group 2 (xeroderma pigmentosum D)
6	FAT2	2196	FAT tumor suppressor homolog 2 (Drosophila)
6	FRY	10129	Furry homolog (Drosophila)
6	HMCN1	83872	Hemicentin 1
6	LAMA1	284217	Laminin, alpha 1
6	NSD1	64324	Nuclear receptor binding SET domain protein 1
6	RELN	5649	Reelin
6	RB1	5925	Retinoblastoma 1 (including osteosarcoma)
6	STAG2	10735	Stromal antigen 2
6	TG	7038	Thyroglobulin
6	USH2A	7399	Usher syndrome 2A (autosomal recessive, mild)
6	KRAS	3845	V-Ki-ras2 Kirsten rat sarcoma viral oncogene homolog
5	ANK2	287	Ankyrin 2, neuronal
5	ACIN1	22985	Apoptotic chromatin condensation inducer 1
5	ATM	472	Ataxia telangiectasia mutated
5	CHD6	84181	Chromodomain helicase DNA binding protein 6
5	DSCAM	1826	Down syndrome cell adhesion molecule
5	DNAH5	1767	Dynein, axonemal, heavy chain 5
5	DNAH9	1770	Dynein, axonemal, heavy chain 9
5	DMD	1756	Dystrophin (muscular dystrophy, Duchenne and Becker types)
5	EPB41L3	23136	Erythrocyte membrane protein band 4.1-like 3
5	ESPL1	9700	Extra spindle pole bodies homolog 1 (S. cerevisiae)
5	FBN1	2200	Fibrillin 1
5	FRAP1	2475	FK506 binding protein 12-rapamycin associated protein 1
5	KIF21A	55605	Kinesin family member 21A
5	LRRC44	127255	Leucine rich repeat containing 44
5	MDN1	23195	MDN1, midasin homolog (yeast)
5	MBD6	114785	Methyl-CpG binding domain protein 6
5	NF1	4763	Neurofibromin 1 (neurofibromatosis, von Recklinghausen disease, Watson disease)
5	NID2	22795	Nidogen 2 (osteonidogen)
5	NIPBL	25836	Nipped-B homolog (Drosophila)
5	PDZD2	23037	PDZ domain containing 2
5	PIK3R4	30849	Phosphoinositide-3-kinase, regulatory subunit 4, p150
5	PRTG	283659	Protogenin homolog (Gallus gallus)
5	RXRA	6256	Retinoid X receptor, alpha
5	SRRM2	23524	Serine/arginine repetitive matrix 2
5	SLC26A8	116369	Solute carrier family 26, member 8
5	TTBK2	146057	Tau tubulin kinase 2
5	UBR1	197131	Ubiquitin protein ligase E3 component n-recognin 1
5	UBR4	23352	Ubiquitin protein ligase E3 component n-recognin 4
5	USP21	27005	Ubiquitin specific peptidase 21
5	USP36	57602	Ubiquitin specific peptidase 36
5	ERBB3	2065	V-erb-b2 erythroblastic leukemia viral oncogene homolog 3 (avian)
5	ZNF804B	219578	Zinc finger protein 804B
4	AKAP9	10142	A kinase (PRKA) anchor protein (yotiao) 9
4	AMBRA1	55626	Activating molecule in beclin-1-regulated autophagy
4	ADAMTS5	11096	ADAM metallopeptidase with thrombospondin type 1 motif, 5 (aggrecanase-2)
4	ADAMTS9	56999	ADAM metallopeptidase with thrombospondin type 1 motif, 9
4	ADAMTSL3	57188	ADAMTS-like 3
4	ADD2	119	Adducin 2 (beta)
4	ADCY2	108	Adenylate cyclase 2 (brain)
4	AGL	178	Amylo-1, 6-glucosidase, 4-alpha-glucanotransferase (glycogen debranching enzyme, glycogen storage disease type III)
4	ALS2CR11	151254	Amyotrophic lateral sclerosis 2 (juvenile) chromosome region, candidate 11
4	MKI67	4288	Antigen identified by monoclonal antibody Ki-67
4	APOB	338	Apolipoprotein B (including Ag(x) antigen)
4	ASPM	259266	Asp (abnormal spindle) homolog, microcephaly associated (Drosophila)
4	ASTN1	460	Astrotactin 1
4	AHCTF1	25909	AT hook containing transcription factor 1
4	ARID4A	5926	AT rich interactive domain 4A (RBP1-like)
4	ABCA10	10349	ATP-binding cassette, sub-family A (ABC1), member 10 [ Homo sapiens ]
4	CAP2	10486	CAP, adenylate cyclase-associated protein, 2 (yeast)
4	CD109	135228	CD109 molecule
4	CENPE	1062	Centromere protein E, 312kDa
4	CEP110	11064	Centrosomal protein 110kDa
4	CHD2	1106	Chromodomain helicase DNA binding protein 2
4	C1orf173	127254	Chromosome 1 open reading frame 173
4	C10orf137	26098	Chromosome 10 open reading frame 137
4	C17orf57	124989	Chromosome 17 open reading frame 57
4	C20orf194	25943	Chromosome 20 open reading frame 194
4	C6orf142	90523	Chromosome 6 open reading frame 142
4	COL6A3	1293	Collagen, type VI, alpha 3
4	CFH	3075	Complement factor H
4	CXXC6	80312	CXXC finger 6
4	DEPDC5	9681	DEP domain containing 5
4	DOPEY1	23033	Dopey family member 1
4	DNAH3	55567	Dynein, axonemal, heavy chain 3
4	EPS15	2060	Epidermal growth factor receptor pathway substrate 15
4	EIF2AK3	9451	Eukaryotic translation initiation factor 2-alpha kinase 3
4	FLT4	2324	Fms-related tyrosine kinase 4
4	GPR158	57512	G protein-coupled receptor 158
4	HSP90AA1	3320	Heat shock protein 90kDa alpha (cytosolic), class A member 1
4	HECTD1	25831	HECT domain containing 1
4	HYDIN	54768	Hydrocephalus inducing homolog (mouse)
4	ITSN2	50618	Intersectin 2
4	JARID1A	5927	Jumonji, AT rich interactive domain 1A
4	KALRN	8997	Kalirin, RhoGEF kinase
4	KIAA0141	9812	KIAA0141
4	KIAA1024	23251	KIAA1024 protein
4	KIAA1324L	222223	KIAA1324-like
4	KIAA1409	57578	KIAA1409
4	KIAA1958	158405	KIAA1958
4	KIF1B	23095	Kinesin family member 1B
4	LAMA4	3910	Laminin, alpha 4
4	LNX1	84708	Ligand of numb-protein X 1
4	LRP1	4035	Low density lipoprotein-related protein 1 (alpha-2-macroglobulin receptor)
4	LRP1B	53353	Low density lipoprotein-related protein 1B (deleted in tumors)
4	LYST	1130	Lysosomal trafficking regulator
4	MMEL1	79258	Membrane metallo-endopeptidase-like 1
4	MAP3K1	4214	Mitogen-activated protein kinase kinase kinase 1
4	MUC6	4588	Mucin 6, oligomeric mucus/gel-forming
4	MYCBP2	23077	MYC binding protein 2
4	MLL3	58508	Myeloid/lymphoid or mixed-lineage leukemia 3
4	NELL1	4745	NEL-like 1 (chicken)
4	NAG	51594	Neuroblastoma-amplified protein
4	NFE2L3	9603	Nuclear factor (erythroid-derived 2)-like 3
4	OR6K3	391114	Olfactory receptor, family 6, subfamily K, member 3
4	PLXNA4	91584	Plexin A4
4	PLXNC1	10154	Plexin C1
4	PKHD1	5314	Polycystic kidney and hepatic disease 1 (autosomal recessive)
4	PHC2	1912	Polyhomeotic homolog 2 (Drosophila)
4	KCNQ5	56479	Potassium voltage-gated channel, KQT-like subfamily, member 5
4	PAPPA	5069	Pregnancy-associated plasma protein A, pappalysin 1
4	PCYOX1	51449	Prenylcysteine oxidase 1
4	PTPRZ1	5803	Protein tyrosine phosphatase, receptor-type, Z polypeptide 1
4	PPFIBP1	8496	PTPRF interacting protein, binding protein 1 (liprin beta 1)
4	RP1	6101	Retinitis pigmentosa 1 (autosomal dominant)
4	REV1	51455	REV1 homolog (S. cerevisiae)
4	RNF113A	7737	Ring finger protein 113A
4	RNF19A	25897	Ring finger protein 19A
4	SEMA6D	80031	Sema domain, transmembrane domain (TM), and cytoplasmic domain, (semaphorin) 6D
4	SH3RF1	57630	SH3 domain containing ring finger 1
4	SGOL2	151246	Shugoshin-like 2 (S. pombe)
4	SIPA1L2	57568	Signal-induced proliferation-associated 1 like 2
4	SLC44A2	57153	Solute carrier family 44, member 2
4	SLC5A7	60482	Solute carrier family 5 (choline transporter), member 7
4	SKIP	80309	SPHK1 (sphingosine kinase type 1) interacting protein
4	TAF1	6872	TAF1 RNA polymerase II, TATA box binding protein (TBP)-associated factor, 250kDa
4	TLN2	83660	Talin 2
4	UBAP2	55833	Ubiquitin associated protein 2
4	VPS13B	157680	Vacuolar protein sorting 13 homolog B (yeast)
4	VPS13D	55187	Vacuolar protein sorting 13 homolog D (S. cerevisiae)
4	BRAF	673	V-raf murine sarcoma viral oncogene homolog B1
4	WDR63	126820	WD repeat domain 63
4	ZFHX3	463	Zinc finger homeobox 3
4	ZNF148	7707	Zinc finger protein 148
4	ZNF208	7757	Zinc finger protein 208
4	ZNF382	84911	Zinc finger protein 382
4	ZNF438	220929	Zinc finger protein 438
4	ZFYVE26	23503	Zinc finger, FYVE domain containing 26
4	PCDHA5	56143	protocadherin alpha 5
3	MTRR	4552	5-methyltetrahydrofolate-homocysteine methyltransferase reductase
3	AKAP6	9472	A kinase (PRKA) anchor protein 6
3	ACACB	32	Acetyl-Coenzyme A carboxylase beta
3	ACTG1	71	Actin, gamma 1
3	ACAD10	80724	Acyl-Coenzyme A dehydrogenase family, member 10
3	ADAM10	102	ADAM metallopeptidase domain 10
3	ADAM9	8754	ADAM metallopeptidase domain 9 (meltrin gamma)
3	ADAMTS16	170690	ADAM metallopeptidase with thrombospondin type 1 motif, 16
3	ADAMTS6	11174	ADAM metallopeptidase with thrombospondin type 1 motif, 6
3	ADH7	131	Alcohol dehydrogenase 7 (class IV), mu or sigma polypeptide
3	AGTRL1	187	Angiotensin II receptor-like 1
3	ANK3	288	Ankyrin 3, node of Ranvier (ankyrin G)
3	ANKHD1	54882	Ankyrin repeat and KH domain containing 1
3	ANKRD11	29123	Ankyrin repeat domain 11
3	ANKRD30B	374860	Ankyrin repeat domain 30B
3	ANKRD38	163782	Ankyrin repeat domain 38
3	ACTR6	64431	ARP6 actin-related protein 6 homolog (yeast)
3	ASH1L	55870	Ash1 (absent, small, or homeotic)-like (Drosophila)
3	ATG2B	55102	ATG2 autophagy related 2 homolog B (S. cerevisiae)
3	ATP8A2	51761	ATPase, aminophospholipid transporter-like, class I, type 8A, member 2
3	ATP8B1	5205	ATPase, class I, type 8B, member 1
3	ATP10A	57194	ATPase, class V, type 10A
3	ABCA6	23460	ATP-binding cassette, sub-family A (ABC1), member 6
3	ABCC11	85320	ATP-binding cassette, sub-family C (CFTR/MRP), member 11
3	ABCC9	10060	ATP-binding cassette, sub-family C (CFTR/MRP), member 9
3	ATRN	8455	Attractin
3	BMPER	168667	BMP binding endothelial regulator
3	BRCA2	675	Breast cancer 2, early onset
3	BAZ1A	11177	Bromodomain adjacent to zinc finger domain, 1A
3	BAZ1B	9031	Bromodomain adjacent to zinc finger domain, 1B
3	BRWD1	54014	Bromodomain and WD repeat domain containing 1
3	C2CD3	26005	C2 calcium-dependent domain containing 3
3	CDH10	1008	Cadherin 10, type 2 (T2-cadherin)
3	CDH9	1007	Cadherin 9, type 2 (T1-cadherin)
3	CABIN1	23523	Calcineurin binding protein 1
3	CALCR	799	Calcitonin receptor
3	CACNA1S	779	Calcium channel, voltage-dependent, L type, alpha 1S subunit
3	CAD	790	Carbamoyl-phosphate synthetase 2, aspartate transcarbamylase, and dihydroorotase
3	CENPJ	55835	Centromere protein J
3	CEP192	55125	Centrosomal protein 192kDa
3	CCM2	83605	Cerebral cavernous malformation 2
3	CLCA4	22802	Chloride channel, calcium activated, family member 4
3	CHSY-2	337876	Chondroitin synthase-2
3	CHD4	1108	Chromodomain helicase DNA binding protein 4
3	C1orf101	257044	Chromosome 1 open reading frame 101
3	C1orf87	127795	Chromosome 1 open reading frame 87
3	C15orf44	81556	Chromosome 15 open reading frame 44
3	C15orf55	256646	Chromosome 15 open reading frame 55
3	C20orf174	128611	Chromosome 20 open reading frame 174
3	C20orf23	55614	Chromosome 20 open reading frame 23
3	C3orf63	23272	Chromosome 3 open reading frame 63
3	C6orf97	80129	Chromosome 6 open reading frame 97
3	C9orf79	286234	Chromosome 9 open reading frame 79
3	CCDC18	343099	Coiled-coil domain containing 18
3	CCDC46	201134	Coiled-coil domain containing 46
3	CSDE1	7812	Cold shock domain containing E1, RNA-binding
3	COL12A1	1303	Collagen, type XII, alpha 1
3	COL15A1	1306	Collagen, type XV, alpha 1
3	COL17A1	1308	Collagen, type XVII, alpha 1
3	COL22A1	169044	Collagen, type XXII, alpha 1
3	C9	735	Complement component 9
3	COG3	83548	Component of oligomeric golgi complex 3
3	CNTNAP2	26047	Contactin associated protein-like 2
3	CORIN	10699	Corin, serine peptidase
3	CRNKL1	51340	Crooked neck pre-mRNA splicing factor-like 1 (Drosophila)
3	CLEC4E	26253	C-type lectin domain family 4, member E
3	CUZD1	50624	CUB and zona pellucida-like domains 1
3	CUBN	8029	Cubilin (intrinsic factor-cobalamin receptor)
3	CUL5	8065	Cullin 5
3	CNGB1	1258	Cyclic nucleotide gated channel beta 1
3	CYP11B2	1585	Cytochrome P450, family 11, subfamily B, polypeptide 2
3	DDX58	23586	DEAD (Asp-Glu-Ala-Asp) box polypeptide 58
3	DHX57	90957	DEAH (Asp-Glu-Ala-Asp/His) box polypeptide 57
3	DENND2A	27147	DENN/MADD domain containing 2A
3	DEPDC2	80243	DEP domain containing 2
3	DPYSL3	1809	Dihydropyrimidinase-like 3
3	DIS3	22894	DIS3 mitotic control homolog (S. cerevisiae)
3	DMXL1	1657	Dmx-like 1
3	DCDC2	51473	Doublecortin domain containing 2
3	DUOX2	50506	Dual oxidase 2
3	DNHD1	144132	Dynein heavy chain domain 1
3	DNAH7	56171	Dynein, axonemal, heavy chain 7
3	DST	667	Dystonin
3	EP400	57634	E1A binding protein p400
3	EVI1	2122	Ecotropic viral integration site 1
3	ENPP3	5169	Ectonucleotide pyrophosphatase/phosphodiesterase 3
3	EDN1	1906	Endothelin 1
3	EPHA3	2042	EPH receptor A3
3	EGF	1950	Epidermal growth factor (beta-urogastrone)
3	EXO1	9156	Exonuclease 1
3	FAM134A	79137	Family with sequence similarity 134, member A
3	FABP1	2168	Fatty acid binding protein 1, liver
3	FBXO30	84085	F-box protein 30
3	FER1L6	654463	Fer-1-like 6 (C. elegans)
3	FBN3	84467	Fibrillin 3
3	FGA	2243	Fibrinogen alpha chain
3	FIGN	55137	Fidgetin
3	FIG4	9896	FIG4 homolog (S. cerevisiae)
3	FLG	2312	Filaggrin
3	FMO1	2326	Flavin containing monooxygenase 1
3	FMO2	2327	Flavin containing monooxygenase 2 (non-functional)
3	FMO3	2328	Flavin containing monooxygenase 3
3	FREM2	341640	FRAS1 related extracellular matrix protein 2
3	FYCO1	79443	FYVE and coiled-coil domain containing 1
3	GPR112	139378	G protein-coupled receptor 112
3	ENPEP	2028	Glutamyl aminopeptidase (aminopeptidase A)
3	GOLGA3	2802	Golgi autoantigen, golgin subfamily a, 3
3	GOLGA4	2803	Golgi autoantigen, golgin subfamily a, 4
3	GOLSYN	55638	Golgi-localized protein
3	GPRIN3	285513	GPRIN family member 3
3	HPR	3250	Haptoglobin-related protein
3	HERC2	8924	Hect domain and RLD 2
3	HUWE1	10075	HECT, UBA and WWE domain containing 1
3	HELB	92797	Helicase (DNA) B
3	HFM1	164045	HFM1, ATP-dependent DNA helicase homolog (S. cerevisiae)
3	HIST1H2BC	8347	Histone cluster 1, H2bc
3	HIVEP1	3096	Human immunodeficiency virus type I enhancer binding protein 1
3	LOC130940	130940	Hypothetical protein BC015395
3	FLJ21986	79974	Hypothetical protein FLJ21986
3	FLJ23861	151050	Hypothetical protein FLJ23861
3	LOC389072	389072	Hypothetical protein LOC389072
3	IGSF10	285313	Immunoglobulin superfamily, member 10
3	ITGA10	8515	Integrin, alpha 10
3	ITIH5	80760	Inter-alpha (globulin) inhibitor H5
3	IFIH1	64135	Interferon induced with helicase C domain 1
3	IRF6	3664	Interferon regulatory factor 6
3	ITSN1	6453	Intersectin 1 (SH3 domain protein)
3	IFT81	28981	Intraflagellar transport 81 homolog (Chlamydomonas)
3	JMJD1A	55818	Jumonji domain containing 1A
3	JMJD1C	221037	Jumonji domain containing 1C
3	JARID1B	10765	Jumonji, AT rich interactive domain 1B
3	KPNB1	3837	Karyopherin (importin) beta 1
3	KRT27	342574	Keratin 27
3	KIAA0372	9652	KIAA0372
3	RP11-125A7.3	23078	KIAA0564 protein
3	KIAA0692	23141	KIAA0692
3	KIAA1109	84162	KIAA1109
3	KIAA1211	57482	KIAA1211 protein
3	KIAA1377	57562	KIAA1377
3	KIAA1529	57653	KIAA1529
3	KIAA1632	57724	KIAA1632
3	KIAA2018	205717	KIAA2018
3	KIDINS220	57498	Kinase D-interacting substrate of 220 kDa
3	KIF15	56992	Kinesin family member 15
3	KIF21B	23046	Kinesin family member 21B
3	KIF27	55582	Kinesin family member 27
3	KIF2C	11004	Kinesin family member 2C
3	KNG1	3827	Kininogen 1
3	KL	9365	Klotho
3	LAMA2	3908	Laminin, alpha 2 (merosin, congenital muscular dystrophy)
3	LAMA3	3909	Laminin, alpha 3
3	LMTK2	22853	Lemur tyrosine kinase 2
3	LRRCC1	85444	Leucine rich repeat and coiled-coil domain containing 1
3	LRRC17	10234	Leucine rich repeat containing 17
3	LRRC6	23639	Leucine rich repeat containing 6
3	LRRC7	57554	Leucine rich repeat containing 7
3	LRPPRC	10128	Leucine-rich PPR-motif containing
3	LRRK2	120892	Leucine-rich repeat kinase 2
3	LNX2	222484	Ligand of numb-protein X 2
3	LRBA	987	LPS-responsive vesicle trafficking, beach and anchor containing
3	LY75	4065	Lymphocyte antigen 75
3	MSR1	4481	Macrophage scavenger receptor 1
3	MASP1	5648	Mannan-binding lectin serine peptidase 1 (C4/C2 activating component of Ra-reactive factor)
3	MARK4	57787	MAP/microtubule affinity-regulating kinase 4
3	MXRA5	25878	Matrix-remodelling associated 5
3	MIA3	375056	Melanoma inhibitory activity family, member 3
3	MCCC1	56922	Methylcrotonoyl-Coenzyme A carboxylase 1 (alpha)
3	MAST2	23139	Microtubule associated serine/threonine kinase 2
3	MAP1A	4130	Microtubule-associated protein 1A
3	MCM3AP	8888	Minichromosome maintenance complex component 3 associated protein
3	MAP3K3	4215	Mitogen-activated protein kinase kinase kinase 3
3	MPHOSPH9	10198	M-phase phosphoprotein 9
3	MUC16	94025	Mucin 16, cell surface associated
3	MUC17	140453	Mucin 17, cell surface associated
3	MINA	84864	MYC induced nuclear antigen
3	MLL5	55904	Myeloid/lymphoid or mixed-lineage leukemia 5 (trithorax homolog, Drosophila)
3	MYOM2	9172	Myomesin (M-protein) 2, 165kDa
3	MYO3A	53904	Myosin IIIA
3	MYO5A	4644	Myosin VA (heavy chain 12, myoxin)
3	MYO6	4646	Myosin VI
3	MYO16	23026	Myosin XVI
3	MYH7	4625	Myosin, heavy chain 7, cardiac muscle, beta
3	NHS	4810	Nance-Horan syndrome (congenital cataracts and dental anomalies)
3	NPR2	4882	Natriuretic peptide receptor B/guanylate cyclase B (atrionatriuretic peptide receptor B)
3	NLGN1	22871	Neuroligin 1
3	NLRX1	79671	NLR family member X1
3	NLRP2	55655	NLR family, pyrin domain containing 2
3	NLRP7	199713	NLR family, pyrin domain containing 7
3	NMT2	9397	N-myristoyltransferase 2
3	NOTCH2	4853	Notch homolog 2 (Drosophila)
3	NRIP1	8204	Nuclear receptor interacting protein 1
3	NR4A3	8013	Nuclear receptor subfamily 4, group A, member 3
3	OR10J1	26476	Olfactory receptor, family 10, subfamily J, member 1
3	OR2B2	81697	Olfactory receptor, family 2, subfamily B, member 2
3	OR5H1	26341	Olfactory receptor, family 5, subfamily H, member 1
3	OPHN1	4983	Oligophrenin 1
3	OTOP1	133060	Otopetrin 1
3	OSBPL8	114882	Oxysterol binding protein-like 8
3	PARD3	56288	Par-3 partitioning defective 3 homolog (C. elegans)
3	PEG3	5178	Paternally expressed 3
3	PDZRN4	29951	PDZ domain containing RING finger 4
3	PCNX	22990	Pecanex homolog (Drosophila)
3	PADI4	23569	Peptidyl arginine deiminase, type IV
3	PEX1	5189	Peroxisome biogenesis factor 1
3	PPRC1	23082	Peroxisome proliferator-activated receptor gamma, coactivator-related 1
3	PHF17	79960	PHD finger protein 17
3	PLB1	151056	Phospholipase B1
3	GART	2618	Phosphoribosylglycinamide formyltransferase, phosphoribosylglycinamide synthetase, phosphoribosylaminoimidazole synthetase
3	PLEKHH2	130271	Pleckstrin homology domain containing, family H (with MyTH4 domain) member 2
3	PARP12	64761	Poly (ADP-ribose) polymerase family, member 12
3	PARP4	143	Poly (ADP-ribose) polymerase family, member 4
3	PKDREJ	10343	Polycystic kidney disease (polycystin) and REJ homolog (sperm receptor for egg jelly homolog, sea urchin)
3	PKD1L1	168507	Polycystic kidney disease 1 like 1
3	POLR2A	5430	Polymerase (RNA) II (DNA directed) polypeptide A, 220kDa
3	PIGR	5284	Polymeric immunoglobulin receptor
3	KCNS3	3790	Potassium voltage-gated channel, delayed-rectifier, subfamily S, member 3
3	PRDM10	56980	PR domain containing 10
3	PSG6	5675	Pregnancy specific beta-1-glycoprotein 6
3	P4HA1	5033	Procollagen-proline, 2-oxoglutarate 4-dioxygenase (proline 4-hydroxylase), alpha polypeptide I
3	PKN2	5586	Protein kinase N2
3	PPEF2	5470	Protein phosphatase, EF-hand calcium binding domain 2
3	PCDH12	51294	Protocadherin 12
3	PCDH15	65217	Protocadherin 15
3	PCDH18	54510	Protocadherin 18
3	PRPF8	10594	PRP8 pre-mRNA processing factor 8 homolog (S. cerevisiae)
3	PUNC	9543	Putative neuronal cell adhesion molecule
3	RANBP2	5903	RAN binding protein 2
3	RANBP5	3843	RAN binding protein 5
3	RHOA	387	Ras homolog gene family, member A
3	RAI14	26064	Retinoic acid induced 14
3	ARHGAP21	57584	Rho GTPase activating protein 21
3	ARHGAP30	257106	Rho GTPase activating protein 30
3	ARHGEF10	9639	Rho guanine nucleotide exchange factor (GEF) 10
3	RNF213	57674	Ring finger protein 213
3	RBM19	9904	RNA binding motif protein 19
3	RBMX	27316	RNA binding motif protein, X-linked
3	RYR1	6261	Ryanodine receptor 1 (skeletal)
3	SALL1	6299	Sal-like 1 (Drosophila)
3	SALL4	57167	Sal-like 4 (Drosophila)
3	SLMAP	7871	Sarcolemma associated protein
3	SEMG1	6406	Semenogelin I
3	SBF2	81846	SET binding factor 2
3	SETBP1	26040	SET binding protein 1
3	SIDT1	54847	SID1 transmembrane family, member 1
3	SRP54	6729	Signal recognition particle 54kDa
3	STAM	8027	Signal transducing adaptor molecule (SH3 domain and ITAM motif) 1
3	SIN3A	25942	SIN3 homolog A, transcription regulator (yeast)
3	SLITRK3	22865	SLIT and NTRK-like family, member 3
3	SLITRK6	84189	SLIT and NTRK-like family, member 6
3	SLIT3	6586	Slit homolog 3 (Drosophila)
3	SLU7	10569	SLU7 splicing factor homolog (S. cerevisiae)
3	SMURF1	57154	SMAD specific E3 ubiquitin protein ligase 1
3	SHPRH	257218	SNF2 histone linker PHD RING helicase
3	SRCAP	10847	Snf2-related CBP activator protein
3	SCN11A	11280	Sodium channel, voltage-gated, type XI, alpha subunit
3	SLC12A3	6559	Solute carrier family 12 (sodium/chloride transporters), member 3
3	SLC2A9	56606	Solute carrier family 2 (facilitated glucose transporter), member 9
3	SLC25A14	9016	Solute carrier family 25 (mitochondrial carrier, brain), member 14
3	SLC30A7	148867	Solute carrier family 30 (zinc transporter), member 7
3	SLC4A1AP	22950	Solute carrier family 4 (anion exchanger), member 1, adaptor protein
3	SLC4A7	9497	Solute carrier family 4, sodium bicarbonate cotransporter, member 7
3	SLC4A8	9498	Solute carrier family 4, sodium bicarbonate cotransporter, member 8
3	SLC5A5	6528	Solute carrier family 5 (sodium iodide symporter), member 5
3	SLC5A11	115584	Solute carrier family 5 (sodium/glucose cotransporter), member 11
3	SLCO2B1	11309	Solute carrier organic anion transporter family, member 2B1
3	SORL1	6653	Sortilin-related receptor, L(DLR class) A repeats-containing
3	SORCS3	22986	Sortilin-related VPS10 domain containing receptor 3
3	SP1	6667	Sp1 transcription factor
3	SACS	26278	Spastic ataxia of Charlevoix-Saguenay (sacsin)
3	SPTA1	6708	Spectrin, alpha, erythrocytic 1 (elliptocytosis 2)
3	SPEN	23013	Spen homolog, transcriptional regulator (Drosophila)
3	SPAG17	200162	Sperm associated antigen 17
3	SKAP1	8631	Src kinase associated phosphoprotein 1
3	ST3GAL5	8869	ST3 beta-galactoside alpha-2,3-sialyltransferase 5
3	SREBF2	6721	Sterol regulatory element binding transcription factor 2
3	SMC1A	8243	Structural maintenance of chromosomes 1A
3	SMC1B	27127	Structural maintenance of chromosomes 1B
3	SENP6	26054	SUMO1/sentrin specific peptidase 6
3	SUV420H1	51111	Suppressor of variegation 4-20 homolog 1 (Drosophila)
3	SMARCA4	6597	SWI/SNF related, matrix associated, actin dependent regulator of chromatin, subfamily a, member 4
3	SMARCC1	6599	SWI/SNF related, matrix associated, actin dependent regulator of chromatin, subfamily c, member 1
3	SMARCAD1	56916	SWI/SNF-related, matrix-associated actin-dependent regulator of chromatin, subfamily a, containing DEAD/H box 1
3	STXBP5L	9515	Syntaxin binding protein 5-like
3	TAF2	6873	TAF2 RNA polymerase II, TATA box binding protein (TBP)-associated factor, 150kDa
3	TAF5L	27097	TAF5-like RNA polymerase II, p300/CBP-associated factor (PCAF)-associated factor, 65kDa
3	TNKS2	80351	Tankyrase, TRF1-interacting ankyrin-related ADP-ribose polymerase 2
3	TAOK3	51347	TAO kinase 3
3	TBC1D1	23216	TBC1 (tre-2/USP6, BUB2, cdc16) domain family, member 1
3	TBC1D4	9882	TBC1 domain family, member 4
3	TSHZ3	57616	Teashirt zinc finger homeobox 3
3	TECTA	7007	Tectorin alpha
3	TEP1	7011	Telomerase-associated protein 1
3	TNC	3371	Tenascin C (hexabrachion)
3	TNS1	7145	Tensin 1
3	TEX15	56154	Testis expressed 15
3	TTC3	7267	Tetratricopeptide repeat domain 3
3	TRIP11	9321	Thyroid hormone receptor interactor 11
3	TPO	7173	Thyroid peroxidase
3	TRAF3IP1	26146	TNF receptor-associated factor 3 interacting protein 1
3	TCEB3B	51224	Transcription elongation factor B polypeptide 3B (elongin A2)
3	TTF2	8458	Transcription termination factor, RNA polymerase II
3	TMBIM4	51643	Transmembrane BAX inhibitor motif containing 4
3	TMEM2	23670	Transmembrane protein 2
3	TRPS1	7227	Trichorhinophalangeal syndrome I
3	TNRC15	26058	Trinucleotide repeat containing 15
3	TRIM60	166655	Tripartite motif-containing 60
3	TPP2	7174	Tripeptidyl peptidase II
3	TSC22D1	8848	TSC22 domain family, member 1
3	TUBGCP3	10426	Tubulin, gamma complex associated protein 3
3	TDRD1	56165	Tudor domain containing 1
3	TDRD6	221400	Tudor domain containing 6
3	TP63	8626	Tumor protein p63
3	TYRO3	7301	TYRO3 protein tyrosine kinase
3	UBR5	51366	Ubiquitin protein ligase E3 component n-recognin 5
3	USP28	57646	Ubiquitin specific peptidase 28
3	USP34	9736	Ubiquitin specific peptidase 34
3	USP38	84640	Ubiquitin specific peptidase 38
3	USP9X	8239	Ubiquitin specific peptidase 9, X-linked
3	UNC13B	10497	Unc-13 homolog B (C. elegans)
3	UPP2	151531	Uridine phosphorylase 2
3	VIL1	7429	Villin 1
3	WDFY3	23001	WD repeat and FYVE domain containing 3
3	WDR36	134430	WD repeat domain 36
3	WDR40A	25853	WD repeat domain 40A
3	WDR6	11180	WD repeat domain 6
3	WDR85	92715	WD repeat domain 85
3	WRN	7486	Werner syndrome
3	WNK1	65125	WNK lysine deficient protein kinase 1
3	WWC1	23286	WW and C2 domain containing 1
3	XIRP1	165904	Xin actin-binding repeat containing 1
3	ZNF117	51351	Zinc finger protein 117
3	ZNF235	9310	Zinc finger protein 235
3	ZNF280D	54816	Zinc finger protein 280D
3	ZNF295	49854	Zinc finger protein 295
3	ZNF334	55713	Zinc finger protein 334
3	ZNF337	26152	Zinc finger protein 337
3	ZNF462	58499	Zinc finger protein 462
3	ZNF473	25888	Zinc finger protein 473
3	ZNF540	163255	Zinc finger protein 540
3	ZNF626	199777	Zinc finger protein 626
3	ZNF638	27332	Zinc finger protein 638
3	ZNF804A	91752	Zinc finger protein 804A
3	ZNF84	7637	Zinc finger protein 84
3	MYH8	4626	myosin, heavy chain 8, skeletal muscle, perinatal
3	ZNF229	7772	zinc finger protein 229
3	LILRA6	79168	leukocyte immunoglobulin-like receptor, subfamily A (with TM domain), member 6
3	FAM55A	120400	family with sequence similarity 55, member A
3	HNRNPUL2	221092	heterogeneous nuclear ribonucleoprotein U-like 2
